# Supplementary material for: The Antiviral Effect of Isatis Root Polysaccharide against NADC30-like PRRSV by Transcriptome and Proteome Analysis
Source: Int J Mol Sci. 2022 Mar 28;23(7):3688. doi: 10.3390/ijms23073688 (PMC8998840; doi:10.3390/ijms23073688)
Supplement: Supplementary file 1 [file ijms-23-03688-s001.zip]

Archive with 6 entries (6 files):
- Figure S1.tif
- Figure S2.tif
- Figure S3.tif
- Table S1.xlsx
- Table S2.xlsx
- Table S3.xlsx
