# Supplementary material for: The Antiviral Effect of Isatis Root Polysaccharide against NADC30-like PRRSV by Transcriptome and Proteome Analysis
Source: Int J Mol Sci. 2022 Mar 28;23(7):3688. doi: 10.3390/ijms23073688 (PMC8998840; doi:10.3390/ijms23073688)
Supplement: Supplementary file 1 [file ijms-23-03688-s001.zip › Table S1.xlsx]

## Sheet: Sheet1
Table S1 Summary of the transcriptome data in the lung of piglets
Sample	M1	M2	M3	P1	P2	P3	I1	I2	I3
Raw reads	43874664	41807022	42773372	44987918	45488126	41438118	43922604	45453504	47516422
Clean reads	40777788	39218498	40026388	42109166	42568506	38761588	40985258	42212808	44312936
Q30(%)	93.45	93.2	92.97	92.84	93.27	93.29	93.36	93.17	93.07
Average length (bp)	380	380	380	380	380	380	380	380	380
Total-Mapped (%)	39,106,622 (95.90%)	37,622,548 (95.93%)	38,320,245 (95.74%)	40,510,982 (96.20%)	40,688,027 (95.58%)	37,209,001 (95.99%)	39,433,761 (96.21%)	40,506,027 (95.96%)	42,483,411 (95.87%)
Uniquely-Mapped (%)	36,560,413 (93.49%)	35,737,952 (94.99%)	36,588,793 (95.48%)	38,661,934 (95.44%)	38,199,605 (93.88%)	35,378,083 (95.08%)	37,372,208 (94.77%)	38,175,482 (94.25%)	40,196,749 (94.62%)
Multiple-Mapped (%)	2,546,209 (6.51%)	1,884,596 (5.01%)	1,731,452 (4.52%)	1,849,048 (4.56%)	2,488,422 (6.12%)	1,830,918 (4.92%)	2,061,553 (5.23%)	2,330,545 (5.75%)	2,286,662 (5.38%)
M: Mock group; P: Prevention group; I: Infection group
