# Supplementary material for: The Antiviral Effect of Isatis Root Polysaccharide against NADC30-like PRRSV by Transcriptome and Proteome Analysis
Source: Int J Mol Sci. 2022 Mar 28;23(7):3688. doi: 10.3390/ijms23073688 (PMC8998840; doi:10.3390/ijms23073688)
Supplement: Supplementary file 1 [file ijms-23-03688-s001.zip › Table S2.xlsx]

## Sheet: RNA-seq and qRT-PCR analysis
Table S2 Log2FoldChanges from the RNA-seq and qRT-PCR analysis of 20 DEGs
Gene	Log2qRT-PCR.FC	Log2RNA-seq.FC	p-value	q-value	Description
MS4A7	2.88378	4.41344	6.06863e-47	1.08968e-42	Membrane spanning 4-domains A7
ANKRD1	2.42902	2.7885	4.17726e-22	1.87517e-18	Ankyrin repeat domain 1
PLA2G2D	2.45155	2.31063	7.21356e-20	2.59053e-16	Phospholipase A2 group IID
ISG15	2.00859	2.01825	1.50316e-27	4.46813e-24	ISG15 ubiquitin like modifier
HAVCR2	1.84273	2.28279	1.81287e-19	5.39536e-16	Hepatitis A virus cellular receptor 2
CXCL10	2.27174	2.50667	3.9203e-40	3.51965e-36	C-X-C motif chemokine ligand 10
SOD2	1.10906	1.56218	9.92725e-22	1.60957e-18	Superoxide dismutase 2
C9	2.50317	2.25429	3.29948e-18	5.92454e-15	Complement C9
HERC5	1.07771	1.84114	4.92528e-18	8.03985e-15	HECT and RLD domain containing E3 ubiquitin protein ligase 5
LOC100626247	1.52762	2.05364	1.88917e-21	2.80778e-18	Interferon-induced transmembrane protein 1-like
C6	0.842705	1.50725	8.75964e-05	0.39241	Complement C6
CHI3L1	1.02791	1.40453	0.000402443	1	Chitinase 3 like 1
AATK	-0.571445	-1.11059	0.00318208	1	Apoptosis associated tyrosine kinase
DDC	-1.13999	-1.53012	0.00725149	1	Dopa decarboxylase
VWA2	-1.95507	-2.56789	0.000813486	1	Von Willebrand factor A domain containing 2
CIDEC	-1.04965	-1.95032	3.09937e-12	9.53055e-10	Cell death inducing DFFA like effector c
ANXA13	-2.44605	-2.13485	6.11044e-16	3.89213e-13	Annexin A13
FAM198A	-1.63774	-2.06375	1.69295e-12	5.39174e-10	Golgi associated kinase 1A
TMOD2	-2.07641	-1.40225	4.05517e-09	8.77284e-07	Tropomodulin 2
FCAR	-2.58533	-2.91131	3.60853e-09	7.9018e-07	Fc fragment of IgA receptor

## Sheet: qRT-PCR Primer
Table S2 Primers used for the qRT-PCR of the DEGs
Gene	Primer sequences (5'→3')	Length(bp)	Tm/℃
β-Actin	F: GAGATGGCTACAGCTGCTTCT	145	59
	R:TGCCAGCAGATTCCATACCAA
MS4A7	F: CACCATTCTGATGTCCGGGT	106	59
	R: TGTGGCAAAGGGCTTAGTTG
ANKRD1	F: TGCTCGGGATAAGTTGCTCA	159	59
	R: TTGTACCGGTTCAGCCTCAC
CXCL10	F: ATAAGGATGGGCCGGAGAGA	108	55
	R: GTGGGAGCAGCTAACTTGGT
FCAR	F: CAGTGGCAGCCCTTATGTGT	72	60
	R: TGGTTCGTGGTGTCTGTG
TMOD2	F: AAGGGCCACGAACAAGAGTG	121	60
	R: CGCTGTGGTGAAACTTTGCC
SOD2	F: AAGTTGACCGCTGTATCC	128	55
	R: AGACCTGTTGTTCCTTGC
PLA2G2D	F: AGGAATGGGTCTGCCACTTG	110	55
	R: GATGCGGTCTCCATCCTCTG
LOC100626247	F: CCGCCAAGTGCCTGAACATC	103	56
	R: GCCATCTCGTAGACTGCTATGC
FAM198A	F: CAGGATGAGCTGGCGAGTAG	155	60
	R: GGGTGACAGCCACCATAGAC
ANXA13	F: TGGGCAATCGTCATGCCAAA	111	60
	R: TGATGGCCGCTTCATCAGTT
CIDEC	F: AGAAACATGGAGCCCAACGC	187	60
	R: CAGCGGTGCTTAC
ISG15	F: GGCAATGTGCTTCAGGATGG	149	59
	R: CAGACCTCATAGGCGTTGCT
HAVCR2	F: TTCGACGGGAGCAGTAAAGC	105	60
	R: CAAGGGCAGGACACAGTCAA
HERC5	F: GAGCCTATATGCCGTTGG	124	54
	R: CGACTTAGATGACTGAACAC
C9	F: AGAGAGTGGTGGAAGAGTC	153	55
	R: TGCGGTAGTAGGTCAAGG
DDC	F: AGGCGTGGATCGGAAAGGC	155	62
	R: GGGCTTCGTCAGTGGCAAAAG
VWA2	F: GGAAGTGGAATGGACTCGGC	126	60
	R: TGTCCTATATGCGGACGCTG
AATK	F: GTCGTCGTCCTTCTTCAACC	147	57
	R: AGCATGAGGGCAATGACGG
C6	F: AAGAATGAATCCTGTGGCTATG	122	55
	R: ACGCAGTAGTGTTGGTATCC
CHI3L1	F: GGCAGAACCTACGCTTTCCT	134	60
	R: GGTACTCCGACTCCTAGCCA
