# Supplementary material for: The Antiviral Effect of Isatis Root Polysaccharide against NADC30-like PRRSV by Transcriptome and Proteome Analysis
Source: Int J Mol Sci. 2022 Mar 28;23(7):3688. doi: 10.3390/ijms23073688 (PMC8998840; doi:10.3390/ijms23073688)
Supplement: Supplementary file 1 [file ijms-23-03688-s001.zip › Table S3.xlsx]

## Sheet: Sheet1
Table S3 Statistical analysis of the differentially expressed genes (DEGs) and differentially expressed proteins (DEPs)
M vs I	Protein ID	log2Protein.FC	Protein.pvalue	uniprot	Gene ID	ID Nucleotide	log2RNA.FC	RNA.pvalue	RNA	Protein	KO	Gene name	Description	Chromosome	Direction
	NP_999085.1	-0.988504	1.55118e-06	Q9XSD9	396957	NC_010447.5	-1.34802	0.0232797	Down	Down	K04660	DCN	decorin precursor	5	+
	XP_020919713.1	0.638769	3.032e-05	Q9GLV6	396723	NC_010452.4	1.10582	2.96782e-07	Up	Up	K12646	DDX58	probable ATP-dependent RNA helicase DDX58 isoform X1	10	+
	XP_020953534.1	2.87086	6.9007e-08	Q4AC39	100135031	NC_010449.5	2.89923	0.0261938	Up	Up	K06751	SLA-2	MHC class I antigen 2 isoform X3	7	+
	XP_020946782.1	0.627607	8.96813e-05	Q2VL90	397031	NC_010447.5	1.12416	0.00817835	Up	Up	K06545	CD163	CD163 molecule	5	+
	XP_020953509.1	-0.599462	0.000106195	Q8MHT9	100037288	NC_010449.5	1.34413	0.0221102	Up	Down	K06751	SLA-3	MHC class I antigen 3 isoform X2	7	+
	XP_003122225.3	-0.678072	5.26696e-05	P00571	100521423	NC_010443.5	-1.33145	0.000166413	Down	Down	K00939	AK1	Adenylate kinase isoenzyme 1	1	–
	NP_001278854.1	0.762136	5.34024e-07	I3L813	692192	NC_010459.5	1.14023	2.4462e-08	Up	Up	K04802	PCNA	proliferating cell nuclear antigen	17	–
	NP_999522.1	0.687956	1.28645e-06	Q7YRL4	397644	NC_010458.4	2.05338	1.06046e-14	Up	Up	K06555	CD180	CD180 antigen precursor	16	–
	XP_020944616.1	-1.0619	7.97586e-06	F1RRP6	100155380	NC_010446.5	-3.24714	7.39643e-08	Down	Down	K17099	ANXA13	annexin A13 isoform X2	4	+
	NP_001090885.1	0.652601	2.78417e-05	A0PJ12	396893	NC_010455.5	1.69181	7.89131e-08	Up	Up	-	MX2	interferon-induced GTP-binding protein Mx2	13	+
	NP_001123422.1	0.671746	5.08151e-05	P81076	397271	NC_010449.5	1.00454	0.000222905	Up	Up	K18617	AIF1	allograft inflammatory factor 1	7	+
	XP_020956345.1	0.672652	0.0021657	F1SIT8	100522116	NC_010443.5	1.16744	9.41842e-07	Up	Up	K17387	KIF23	kinesin-like protein KIF23 isoform X4	1	+
	XP_020927424.1	0.595504	0.000420673	A1E295	100037961	NC_010456.5	1.06965	1.0824e-06	Up	Up	K01363	CTSB	cathepsin B isoform X3	14	–
	NP_001231407.1	1.18587	1.86783e-06	A0A287AMU6	100158011	NC_010459.5	1.72355	0.0317063	Up	Up	-	LOC100158011	pancreatic trypsin inhibitor-like isoform 2 precursor	17	–
	XP_005668872.1	0.901494	0.000351727	K7GS53	100524520	NC_010454.4	1.23601	1.03993e-07	Up	Up	K12649	DHX58	probable ATP-dependent RNA helicase DHX58 isoform X2	12	+
	NP_001185855.1	0.60502	0.000134996	F1SLN4	100526762	NC_010458.4	1.91579	1.95828e-08	Up	Up	K01352	GZMA	granzyme A precursor	16	+
	NP_001026966.1	0.989866	0.000187139	Q29599	595128	NC_010456.5	1.28401	0.0025578	Up	Up	K14216	OAS2	2'-5'-oligoadenylate synthase 2	14	–
	NP_001090914.2	0.896078	7.77314e-07	A7BG66	100037938	NC_010444.4	1.68862	5.87579e-09	Up	Up	K04391	CD14	monocyte differentiation antigen CD14 precursor/toll like receptor 2	2	–
	XP_020925661.1	0.609755	4.342e-05		110256379	NC_010445.5	1.15353	0.00255082	Up	Up	-	LOC110256379	nmrA-like family domain-containing protein 1 isoform X3	13	+
	XP_020950512.1	0.882056	8.3704e-05	F1RP96	110261034	NC_010448.4	1.33288	0.00278855	Up	Up	K06473	LOC110261034	myeloid cell surface antigen CD33-like isoform X9	6	+
P vs I	Protein ID	log2Protein.FC	Protein.pvalue	uniprot	Gene ID	ID Nucleotide	log2RNA.FC	RNA.pvalue	RNA	Protein	KO	Gene name	Description	Chromosome	Direction
	NP_001138313.1	-0.584241	3.71833e-06	P02067	407066	NC_010451.4	-2.14317	0.0220479	Down	Down	K13823	HBB	hemoglobin subunit beta	9	–
	XP_020953534.1	2.17664	1.14615e-06	Q4AC39	100135031	NC_010449.5	3.12656	0.020409	Up	Up	K06751	SLA-2	MHC class I antigen 2 isoform X3	7	+
	XP_020953509.1	-0.608232	2.23435e-05	Q8MHT9	100037288	NC_010449.5	1.49875	0.0113342	Up	Down	K06751	SLA-3	MHC class I antigen 3 isoform X2	7	+
	NP_001231662.1	-0.943416	1.94686e-05	Q06AV1	100512997	NC_010460.4	-2.06956	0.00396916	Down	Down	K00562	INMT	indolethylamine N-methyltransferase	18	+
	XP_020957565.1	-0.597278	6.05892e-05	A4US67	100048952	NC_010451.4	-1.47949	0.0494574	Down	Down	K01045	PON1	serum paraoxonase/arylesterase 1 isoform X2	9	–
	NP_999522.1	0.611645	4.2663e-05	Q7YRL4	397644	NC_010458.4	1.7384	7.92743e-15	Up	Up	K06555	CD180	CD180 antigen precursor	16	–
	XP_020944616.1	-0.706041	2.34239e-05	F1RRP6	100155380	NC_010446.5	-2.13485	6.11044e-16	Down	Down	K17099	ANXA13	annexin A13 isoform X2	4	+
	NP_001090885.1	0.607863	3.49489e-05	A0PJ12	396893	NC_010455.5	1.5106	5.31348e-07	Up	Up	-	MX2	interferon-induced GTP-binding protein Mx2	13	+
	NP_001265684.1	1.09288	2.68102e-05	M9TM62	396869	NC_010445.4	1.40237	1.73506e-07	Up	Up	-	GNLY	antimicrobial peptide NK-lysin precursor	3	–
	XP_005668872.1	0.788268	0.000538757	F1S0P6	100524520	NC_010454.4	1.45979	1.20931e-10	Up	Up	K12649	DHX58	probable ATP-dependent RNA helicase DHX58 isoform X2	12	+
	NP_001090914.2	0.703987	4.24451e-05	A7BG66	100037938	NC_010444.4	1.26586	0.000233405	Up	Up	K04391	CD14	monocyte differentiation antigen CD14 precursor	2	–
	XP_020925661.1	0.922959	2.08934e-06		110256379	NC_010455.5	1.06689	0.0079233	Up	Up	-	LOC110256379	LOC110256379 nmrA-like family domain-containing protein 1	13	+
P vs M	Protein ID	log2Protein.FC	Protein.pvalue	uniprot	Gene ID	ID Nucleotide	log2RNA.FC	RNA.pvalue	RNA	Protein	KO	Gene name	Description	Chromosome	Direction
	XP_005665742.2	-1.00868	5.98676e-06	F1S1N1	100513601	NC_010451.4	1.47546	0.00514332	Up	Down	-	LOC100513601	patr class I histocompatibility antigen, A-126 alpha chain-like isoform X1	7	+
